# Supplementary material for: Outcomes in Atrial Fibrillation Patients with Different Clinical Phenotypes: Insights from the French Population
Source: J Clin Med. 2025 Feb 7;14(4):1044. doi: 10.3390/jcm14041044 (PMC11856015; doi:10.3390/jcm14041044)
Supplement: Supplementary file 1 [file jcm-14-01044-s001.zip]

Archive with 1 entries (1 files):
- jcm-3361691-supplementary.pdf
